# Supplementary material for: Characterizing breed-shared and breed-specific genetic regulatory effects of gene expression across three pig breeds
Source: J Anim Sci Biotechnol. 2026 Apr 9;17:62. doi: 10.1186/s40104-026-01374-2 (PMC13063976; doi:10.1186/s40104-026-01374-2)
Supplement: Supplementary file 1 — Additional file 1: Table S1. The GO result of breed-shared eGenes. Table S2. The KEGG result of breed-shared eGenes. Table S3. The GO result of breed-specific eGenes. Table S4. The KEGG result of breed-specific eGenes. [file 40104_2026_1374_MOESM1_ESM.xls]

## Sheet: Table S1
Table S1: The GO result of breed-shared eGenes (only FDR < 0.05)
eGenes type	tissue	ONTOLOGY	ID	Description	GeneRatio	BgRatio	pvalue	p.adjust	qvalue	geneID	Count
Shared eGenes	Liver	BP	GO:0006082	organic acid metabolic process	111/1451	325/6969	7.39095744795354e-09	1.09763981672024e-05	1.09763981672024e-05	403124/397246/100037287/100156047/397678/654407/100154338/444995/106504160/100525733/100502559/396958/100512094/100512220/100511318/397012/100626434/100524618/445537/100158237/100152963/100144529/100522133/397109/414426/100154219/100523966/396968/397602/733679/641359/780404/397180/100621140/397104/100513158/100519491/396949/396924/100312969/100157072/396918/100144457/100270813/403103/397619/10062…	111
Shared eGenes	Liver	BP	GO:0019752	carboxylic acid metabolic process	109/1451	319/6969	9.88776012654919e-09	1.09763981672024e-05	1.09763981672024e-05	403124/397246/100037287/100156047/397678/654407/100154338/444995/106504160/100525733/100502559/396958/100512094/100512220/100511318/397012/100626434/100524618/445537/100158237/100152963/100144529/100522133/397109/414426/100154219/100523966/396968/397602/733679/780404/397180/100621140/397104/100513158/100519491/396949/396924/100312969/100157072/396918/100144457/100270813/403103/397619/100627727/10…	109
Shared eGenes	Liver	BP	GO:0043436	oxoacid metabolic process	110/1451	323/6969	1.03943164462144e-08	1.09763981672024e-05	1.09763981672024e-05	403124/397246/100037287/100156047/397678/654407/100154338/444995/106504160/100525733/100502559/396958/100512094/100512220/100511318/397012/100626434/100524618/445537/100158237/100152963/100144529/100522133/397109/414426/100154219/100523966/396968/397602/733679/641359/780404/397180/100621140/397104/100513158/100519491/396949/396924/100312969/100157072/396918/100144457/100270813/403103/397619/10062…	110
Shared eGenes	Liver	BP	GO:0044282	small molecule catabolic process	50/1451	118/6969	7.65036392639042e-08	6.05908822970122e-05	6.05908822970122e-05	100037287/100155388/100156047/100154338/100520121/396958/100512094/102163141/397012/100524618/100152963/100522133/397109/100620470/397079/396968/733679/641359/397337/780404/397104/100519491/396949/396924/100157072/397619/100522692/100626793/397148/100622692/397127/100113422/396859/100516877/100155020/100155595/397134/396931/100627803/100513962/100525206/100312964/100623339/397500/100525698/100151…	50
Shared eGenes	Liver	BP	GO:0016054	organic acid catabolic process	39/1451	86/6969	2.46123148859478e-07	0.000129953022597804	0.000129953022597804	100037287/100156047/100154338/396958/100512094/397012/100524618/100152963/100522133/396968/733679/397104/100519491/396949/396924/100157072/397619/100522692/100626793/397148/100622692/100113422/396859/100516877/100155020/100155595/397134/396931/100627803/100513962/100525206/100312964/100623339/397500/100525698/100151976/100738827/100521318/100158147	39
Shared eGenes	Liver	BP	GO:0046395	carboxylic acid catabolic process	39/1451	86/6969	2.46123148859478e-07	0.000129953022597804	0.000129953022597804	100037287/100156047/100154338/396958/100512094/397012/100524618/100152963/100522133/396968/733679/397104/100519491/396949/396924/100157072/397619/100522692/100626793/397148/100622692/100113422/396859/100516877/100155020/100155595/397134/396931/100627803/100513962/100525206/100312964/100623339/397500/100525698/100151976/100738827/100521318/100158147	39
Shared eGenes	Liver	BP	GO:0044248	cellular catabolic process	135/1451	460/6969	4.65140401578316e-06	0.00195578576841997	0.00195578576841997	100157995/100037287/100621123/100155388/100156047/100154338/100625123/396958/100518898/100520896/100512094/100144519/100625522/397012/100524618/100525987/100152963/100153243/100157692/100522133/100514231/397109/100155281/396907/100620470/100462751/397079/100628127/396968/733679/780404/100523126/100515840/397104/733653/396836/100519491/396949/396924/397250/100157072/100144534/100124381/396969/1001…	135
Shared eGenes	Liver	BP	GO:0044255	cellular lipid metabolic process	106/1451	344/6969	4.99423234754866e-06	0.00195578576841997	0.00195578576841997	100156632/100154648/100153669/397678/654407/444995/100037269/100524423/396958/100312963/100512220/100511318/100519138/397012/445537/397425/100152963/100153243/100156584/397673/100522133/100154792/414426/100620470/100192320/100523966/733679/397139/100623940/100623694/606750/397104/100521457/100519491/396949/100312969/100124381/100153434/403103/100151845/100522692/733582/100524266/100526233/1001356…	106
Shared eGenes	Liver	BP	GO:0016042	lipid catabolic process	48/1451	126/6969	5.55620956937492e-06	0.00195578576841997	0.00195578576841997	100233189/397464/100524423/396958/397012/100152963/100153243/100522133/100514711/100620470/100155493/733679/100514845/100623940/100623755/397104/100519491/396949/100124381/396593/100153434/654411/100522692/100626793/399538/100113422/100521111/397482/100627099/497624/100516877/100627163/100519446/100155020/100156186/100142668/100156104/396931/100515451/100627803/100153442/100152155/100525206/10062…	48
Shared eGenes	Liver	BP	GO:0032787	monocarboxylic acid metabolic process	63/1451	186/6969	1.89856792410486e-05	0.00569995449643649	0.00569995449643649	397246/397678/654407/444995/100502559/396958/100512220/100511318/397012/100152963/100522133/414426/100523966/397602/733679/780404/397104/100519491/396949/396924/100312969/100157072/403103/100522692/100135661/100626793/397148/397038/100622692/100113422/403328/497624/397403/100516877/100155020/100156186/100155595/100157523/100153520/397212/396931/100512932/100627803/100126284/100126844/100155133/10…	63
Shared eGenes	Liver	BP	GO:0006631	fatty acid metabolic process	44/1451	117/6969	1.97915086681823e-05	0.00569995449643649	0.00569995449643649	397678/654407/444995/100512220/100511318/397012/100152963/100522133/414426/100523966/733679/397104/100519491/396949/100312969/403103/100522692/100135661/100626793/100113422/497624/397403/100516877/100155020/100156186/100157523/397212/396931/100512932/100627803/100126284/100155133/100525206/100512595/100523602/100738827/100521735/100518620/100525884/397639/396914/396971/100158147/403216	44
Shared eGenes	Liver	BP	GO:0072329	monocarboxylic acid catabolic process	20/1451	39/6969	2.34713146508987e-05	0.00619642706783725	0.00619642706783725	396958/397012/100152963/100522133/733679/397104/100519491/396949/396924/100522692/100626793/100622692/100113422/100516877/100155020/396931/100627803/100525206/100738827/100158147	20
Shared eGenes	Liver	BP	GO:0006790	sulfur compound metabolic process	39/1451	105/6969	7.95189291733921e-05	0.0193781513554851	0.0193781513554851	100519885/100525733/396958/100144519/100522426/100512220/100511318/100628026/100626434/100158075/397673/100620929/641359/397180/100312969/100523850/100627727/100626793/397132/100521576/100621691/100157523/100156922/100737088/100524837/100513962/100154444/397371/100312964/100517581/100512595/100738991/100622268/100512899/396575/100738827/100154744/100738736/100154448	39
Shared eGenes	Liver	BP	GO:0044242	cellular lipid catabolic process	29/1451	74/6969	0.000220591052384617	0.0452620224679076	0.0452620224679076	396958/397012/100152963/100153243/100522133/733679/397104/100519491/396949/100124381/100153434/100522692/100626793/399538/100113422/497624/100516877/100519446/100155020/100156104/396931/100515451/100627803/100153442/100152155/100525206/100738827/100515411/100158147	29
Shared eGenes	Liver	BP	GO:0009062	fatty acid catabolic process	17/1451	35/6969	0.000227294764070897	0.0452620224679076	0.0452620224679076	397012/100152963/100522133/733679/397104/100519491/396949/100522692/100626793/100113422/100516877/100155020/396931/100627803/100525206/100738827/100158147	17
Shared eGenes	Liver	BP	GO:1901135	carbohydrate derivative metabolic process	107/1451	378/6969	0.000228596073070241	0.0452620224679076	0.0452620224679076	100157995/100621123/100155388/100113423/100521423/396676/397642/100520121/100519885/396958/100518898/100512094/100144519/100522426/100512220/100511318/100512775/100625192/445537/396921/100156584/397673/100154147/100155305/397109/100151790/100170844/100155789/397079/100622001/397602/100511757/641359/397139/397138/100623847/780404/100623694/606750/404690/733652/733667/100521457/780413/100312969/100…	107
Shared eGenes	Liver	CC	GO:0005777	peroxisome	24/1576	49/8025	3.5126563046968e-06	0.000718338214310495	0.000698833727987047	100153726/100037287/100155587/397273/100152963/100522133/100626343/100126288/100113422/396859/100516877/414425/397134/100627803/100515259/100158002/100738827/503700/100157485/397082/100101922/100514676/100621791/100155309	24
Shared eGenes	Liver	CC	GO:0042579	microbody	24/1576	49/8025	3.5126563046968e-06	0.000718338214310495	0.000698833727987047	100153726/100037287/100155587/397273/100152963/100522133/100626343/100126288/100113422/396859/100516877/414425/397134/100627803/100515259/100158002/100738827/503700/100157485/397082/100101922/100514676/100621791/100155309	24
Shared eGenes	Liver	MF	GO:0016491	oxidoreductase activity	122/1506	397/7411	2.953161171852e-07	0.000171873980201786	0.000158227266997123	403124/100151998/100037287/100156047/100156278/397678/397593/110255203/654407/733609/100154338/100514510/397273/444995/100519643/100502559/100124375/100512521/100524242/100623801/100519138/397012/100626434/445522/780440/100526167/100155418/100144529/100522133/100151766/397109/100158080/100620470/100192320/100523966/100620929/397337/780404/397180/397104/733653/100524750/403326/396924/100739137/100…	122
Shared eGenes	Liver	MF	GO:0016741	transferase activity, transferring one-carbon groups	45/1506	123/7411	1.90559658565147e-05	0.00554528606424577	0.00510499295840314	100147809/100514697/100620846/100431099/100525688/100628086/100523174/100522486/100153676/100157920/100155716/100627558/100620929/100626287/733652/100524686/100157630/100154061/100625593/100626704/100626321/100294706/100302362/100512190/100518394/397300/100155050/100154157/100170854/100525134/100512997/100157036/100736631/100513511/100126844/100153919/100521358/397371/100157730/100516732/10015197…	45
Shared eGenes	Liver	MF	GO:0016835	carbon-oxygen lyase activity	18/1506	36/7411	6.62755389593239e-05	0.0128574545581088	0.0118365787123845	100525733/397012/100152714/396999/780404/100155341/403103/733671/100737784/100627128/100628006/100155020/100624483/100153444/100517301/692156/100155605/100158218	18
Shared eGenes	Liver	MF	GO:0008168	methyltransferase activity	41/1506	117/7411	0.000135259711466265	0.0196802880183416	0.0181176824042971	100147809/100514697/100620846/100431099/100525688/100628086/100523174/100522486/100153676/100157920/100155716/100627558/100620929/100626287/733652/100524686/100157630/100154061/100625593/100626704/100626321/100294706/100302362/100512190/100518394/397300/100155050/100154157/100525134/100512997/100157036/100736631/100153919/100521358/397371/100157730/100516732/100621548/100625260/100624677/100518583	41
Shared eGenes	Liver	MF	GO:0016836	hydro-lyase activity	14/1506	27/7411	0.000264852070212509	0.0308287809727361	0.0283809902606668	100525733/397012/100152714/396999/780404/403103/100627128/100628006/100155020/100153444/100517301/692156/100155605/100158218	14
Shared eGenes	Liver	MF	GO:0016746	acyltransferase activity	75/1506	258/7411	0.000414405731832657	0.0401973559877677	0.0370057048250566	100156632/100519988/100127351/100520005/100511365/100512220/100511318/100514456/100157283/100152963/100157692/100739432/397673/100157373/100155974/100513858/100514104/100736590/100518311/100514904/100519491/100312969/100144461/100144460/100144480/692189/100524266/100302538/100312975/100294675/100626793/399538/396944/100511584/100523461/100359356/100737417/497624/100621189/100622531/106505847/1002…	75
Shared eGenes	Liver	MF	GO:0016788	hydrolase activity, acting on ester bonds	89/1506	319/7411	0.000566928531101385	0.0471360578715723	0.0433934770421963	100514692/100522049/100157995/100521177/100233189/100153256/100524423/100519704/100627205/100520896/100516073/397425/100156584/100153785/100514711/100521662/100155493/397000/100623940/100623755/100623694/396949/110255215/100514587/100144457/100270813/396593/100153434/396976/100154728/100152076/100505387/100521910/100737701/733671/100521812/100048952/399538/100523687/100739845/397038/397127/100521…	89
Shared eGenes	Muscle	BP	GO:0019752	carboxylic acid metabolic process	102/1356	319/6969	3.64306790554857e-08	5.7937086987916e-05	5.75020259587427e-05	403124/100037287/100156047/397678/654407/100511802/444997/444995/407245/396958/100512595/100511318/397500/397012/100626434/100524618/100152963/100620180/100156530/100157176/100523602/100154219/100521452/396968/733679/396841/100621140/396924/100157072/396918/100144457/100270813/397444/399535/100157217/403103/414382/100155893/780411/397619/100521735/100518383/100518620/100522692/100135661/397549/10…	102
Shared eGenes	Muscle	BP	GO:0006082	organic acid metabolic process	103/1356	325/6969	5.18775377721888e-08	5.7937086987916e-05	5.75020259587427e-05	403124/100037287/100156047/397678/654407/100511802/444997/444995/407245/396958/100512595/100511318/397500/397012/100626434/100524618/100152963/100620180/100156530/100157176/100523602/100154219/100521452/396968/733679/396841/100621140/396924/100157072/396918/100144457/100270813/397444/399535/100157217/403103/414382/100155893/780411/397619/100521735/100518383/100518620/100522692/100135661/397549/10…	103
Shared eGenes	Muscle	BP	GO:0044282	small molecule catabolic process	48/1356	118/6969	7.08993559969261e-08	5.7937086987916e-05	5.75020259587427e-05	100037287/100155388/100156047/100511802/396958/397500/399536/397012/100524618/100152963/100157176/397079/396968/733679/397576/397337/397510/396924/100157072/100737442/100157217/100155893/397619/100522692/100626793/397148/100134962/397127/100113422/100158147/100155020/733685/396932/100157162/396931/396978/100513962/100525206/397574/100524368/397109/100525698/100738827/397104/100519491/100521142/10…	48
Shared eGenes	Muscle	BP	GO:0043436	oxoacid metabolic process	102/1356	323/6969	7.39701078683894e-08	5.7937086987916e-05	5.75020259587427e-05	403124/100037287/100156047/397678/654407/100511802/444997/444995/407245/396958/100512595/100511318/397500/397012/100626434/100524618/100152963/100620180/100156530/100157176/100523602/100154219/100521452/396968/733679/396841/100621140/396924/100157072/396918/100144457/100270813/397444/399535/100157217/403103/414382/100155893/780411/397619/100521735/100518383/100518620/100522692/100135661/397549/10…	102
Shared eGenes	Muscle	BP	GO:0046907	intracellular transport	133/1356	457/6969	1.81439143792271e-07	0.000113689767500237	0.000112836048581551	733673/100627455/100144496/100153726/100153196/397220/791125/100521064/100518951/100514893/100521603/100524425/100049670/100523594/100517270/100521185/100519188/100518364/100524333/100625522/100516187/100525814/100513078/100522734/100154859/100153859/100152963/100157012/100157296/100144448/100516855/100152991/100155281/100514844/102165927/100522811/100270821/100624339/100049697/100155766/780411/1…	133
Shared eGenes	Muscle	BP	GO:0072329	monocarboxylic acid catabolic process	22/1356	39/6969	3.26438186397889e-07	0.000170455139664098	0.000169175158354275	396958/397012/100152963/733679/396924/100522692/100626793/100134962/100113422/100158147/100155020/396932/396931/100525206/397574/100524368/100738827/397104/100519491/100521142/100622692/100516877	22
Shared eGenes	Muscle	BP	GO:0016054	organic acid catabolic process	36/1356	86/6969	1.35813172293158e-06	0.000531878335993081	0.000527884356518407	100037287/100156047/396958/397500/397012/100524618/100152963/100157176/396968/733679/396924/100157072/100157217/100155893/397619/100522692/100626793/397148/100134962/100113422/100158147/100155020/396932/100157162/396931/100513962/100525206/397574/100524368/100525698/100738827/397104/100519491/100521142/100622692/100516877	36
Shared eGenes	Muscle	BP	GO:0046395	carboxylic acid catabolic process	36/1356	86/6969	1.35813172293158e-06	0.000531878335993081	0.000527884356518407	100037287/100156047/396958/397500/397012/100524618/100152963/100157176/396968/733679/396924/100157072/100157217/100155893/397619/100522692/100626793/397148/100134962/100113422/100158147/100155020/396932/100157162/396931/100513962/100525206/397574/100524368/100525698/100738827/397104/100519491/100521142/100622692/100516877	36
Shared eGenes	Muscle	BP	GO:0006399	tRNA metabolic process	34/1356	80/6969	1.75678377833004e-06	0.000611555953056447	0.000606963658618356	100157586/100154341/100520541/100511365/100512402/100620180/100521452/100521793/100524091/102160721/100621140/733652/100144457/100270813/100622027/100518383/100514245/100739845/100522095/100151786/100513328/100153076/100523812/733658/100621519/100513158/110255215/100516387/100626611/100514190/100156540/100151860/100154157/414410	34
Shared eGenes	Muscle	BP	GO:0006631	fatty acid metabolic process	44/1356	117/6969	3.18650763070919e-06	0.00099833284070119	0.000990836162222627	397678/654407/444997/444995/100512595/100511318/397012/100152963/100523602/733679/399535/403103/100521735/100518620/100522692/100135661/100626793/397639/100134962/396914/100113422/497624/397403/100158147/100155020/396932/100157523/397412/403216/396931/397149/100512932/100126284/100525206/397574/100512220/100524368/100738827/397104/100519491/100525884/100521142/100516877/100156186	44
Shared eGenes	Muscle	BP	GO:0009062	fatty acid catabolic process	19/1356	35/6969	4.57197366957695e-06	0.00130218122788951	0.00129240289185936	397012/100152963/733679/100522692/100626793/100134962/100113422/100158147/100155020/396932/396931/100525206/397574/100524368/100738827/397104/100519491/100521142/100516877	19
Shared eGenes	Muscle	BP	GO:0006520	amino acid metabolic process	43/1356	118/6969	1.04846199678821e-05	0.00273735952994789	0.0027168041565898	403124/100037287/100156047/100511802/397500/100626434/100524618/100620180/100157176/100521452/396968/396841/100621140/100157072/100144457/100270813/397444/100157217/414382/100155893/397619/100518383/397549/100514245/100626793/100312961/396944/100739845/100627128/397148/100625406/100157523/100157162/100513962/100513328/414411/100525733/100523812/397109/100525698/397180/100513158/414410	43
Shared eGenes	Muscle	BP	GO:0044255	cellular lipid metabolic process	99/1356	344/6969	1.23949769791846e-05	0.00298718945198349	0.00296475805639768	100156632/100153442/100152988/100621832/397678/654407/444997/444995/396958/100312963/100512595/100511318/100624000/100524018/397012/100152963/100152301/100158146/100523602/100624986/733679/606750/100521457/100152017/100124381/399535/403103/100158046/100151845/100521735/100518620/100522692/100524266/100135661/100626793/100525885/100515917/100135677/397639/100134962/100520446/396914/100519210/10011…	99
Shared eGenes	Muscle	BP	GO:0043603	amide metabolic process	118/1356	428/6969	1.67832422008033e-05	0.0037558498439369	0.00372764642565209	100153442/100153343/414415/397598/100514446/100511365/100512646/100514893/100513520/397605/100512827/414420/396958/396638/100512591/100514707/100524245/100512595/100511318/100192439/100624945/100514637/100522801/100155047/100152301/100622852/100620180/100620434/100739316/100135671/100153107/100521452/396968/100518735/414397/414422/100621644/100521499/100621140/100516861/100523850/396918/100144452…	118
Shared eGenes	Muscle	BP	GO:0006886	intracellular protein transport	78/1356	259/6969	1.87422466457894e-05	0.00391463058275055	0.00388523484853768	100627455/100144496/100153726/100153196/397220/791125/100514893/100049670/100517270/100521185/100519188/100518364/100524333/100625522/100525814/100522734/100154859/100152963/100157012/100157296/100144448/100516855/100152991/100155281/102165927/100522811/100624339/100155766/780411/100511575/100522090/100510921/100627052/100513172/100739290/396562/100517306/100620457/100621364/100523207/100628074/1…	78
Shared eGenes	Muscle	BP	GO:0032787	monocarboxylic acid metabolic process	59/1356	186/6969	3.79115870033693e-05	0.00742356263009725	0.00736781763210216	397678/654407/100511802/444997/444995/396958/100512595/100511318/397500/397012/100152963/100523602/733679/396924/100157072/399535/100157217/403103/780411/100521735/100518620/100522692/100135661/397549/100626793/397148/397639/100134962/396914/100113422/497624/397403/100158147/100155020/497623/396932/100157523/397412/403216/396931/397149/100512932/100126284/100126844/100525206/397574/397656/1005122…	59
Shared eGenes	Muscle	BP	GO:0006635	fatty acid beta-oxidation	14/1356	25/6969	5.35833565485324e-05	0.00987509741567953	0.00980094335878419	397012/100152963/733679/100522692/100626793/100113422/100155020/396932/396931/397574/397104/100519491/100521142/100516877	14
Shared eGenes	Muscle	BP	GO:0043604	amide biosynthetic process	94/1356	336/6969	6.8506813673446e-05	0.0119239915132726	0.0118344519059275	100153343/414415/397598/100514446/100511365/100512646/100513520/397605/414420/396638/100512591/100514707/100524245/100192439/100624945/100514637/100522801/100155047/100622852/100620180/100620434/100739316/100135671/100153107/100521452/414397/414422/100621644/100521499/100621140/100516861/100523850/100144452/100144457/100270813/100037993/100158046/100155472/100155893/100622027/100518383/100525761/…	94
Shared eGenes	Muscle	BP	GO:0006518	peptide metabolic process	90/1356	320/6969	7.92175200464502e-05	0.0130625521213436	0.0129644628375188	100153343/414415/397598/100514446/100511365/100512646/100514893/100513520/397605/100512827/414420/396638/100512591/100514707/100524245/100192439/100624945/100514637/100522801/100155047/100622852/100620180/100620434/100739316/100135671/100153107/100521452/100518735/414397/414422/100621644/100521499/100621140/100516861/100144452/100144457/100270813/100037993/396969/100155472/780411/100622027/100518…	90
Shared eGenes	Muscle	BP	GO:0006418	tRNA aminoacylation for protein translation	11/1356	18/6969	0.000119792605047836	0.0183017486193716	0.018164317174265	100620180/100521452/100621140/100144457/100270813/100514245/100739845/100513328/100523812/100513158/414410	11
Shared eGenes	Muscle	BP	GO:0043043	peptide biosynthetic process	80/1356	281/6969	0.000126955546952876	0.0183017486193716	0.018164317174265	100153343/414415/397598/100514446/100511365/100512646/100513520/397605/414420/396638/100512591/100514707/100524245/100192439/100624945/100514637/100522801/100155047/100622852/100620180/100620434/100739316/100135671/100153107/100521452/414397/414422/100621644/100521499/100621140/100516861/100144452/100144457/100270813/100037993/100155472/100622027/100518383/100525761/100522692/100526062/733671/100…	80
Shared eGenes	Muscle	BP	GO:0044248	cellular catabolic process	121/1356	460/6969	0.000128515311084001	0.0183017486193716	0.018164317174265	733673/100153442/100739102/100037287/100621123/100155388/100156047/100514888/100626933/100511802/397568/100512646/396825/396958/100520548/100518898/397500/100625522/397012/100524618/100152963/100519020/100739316/100514231/100157176/100316852/100155281/100153107/100462751/397079/100462750/396968/733679/100625219/100523126/100515840/397510/733653/100514906/396924/100157072/100124381/396969/10015721…	121
Shared eGenes	Muscle	BP	GO:0043038	amino acid activation	12/1356	21/6969	0.000143466127589822	0.018728307405788	0.0185876728465059	100620180/100521452/100621140/100144457/100270813/100518383/100514245/100739845/100513328/100523812/100513158/414410	12
Shared eGenes	Muscle	BP	GO:0043039	tRNA aminoacylation	12/1356	21/6969	0.000143466127589822	0.018728307405788	0.0185876728465059	100620180/100521452/100621140/100144457/100270813/100518383/100514245/100739845/100513328/100523812/100513158/414410	12
Shared eGenes	Muscle	BP	GO:0006412	translation	77/1356	273/6969	0.000234020921363452	0.0293275018652678	0.0291072758613742	100153343/414415/397598/100514446/100511365/100512646/100513520/397605/414420/396638/100512591/100514707/100524245/100192439/100624945/100514637/100522801/100155047/100622852/100620180/100620434/100739316/100135671/100153107/100521452/414397/414422/100621644/100521499/100621140/100516861/100144452/100144457/100270813/100037993/100155472/100622027/100518383/100525761/100526062/733671/100514245/100…	77
Shared eGenes	Muscle	BP	GO:0015031	protein transport	117/1356	452/6969	0.000334561115516391	0.0389127488141274	0.0386205452977413	733673/100627455/100144496/100153726/100153196/397220/791125/399541/100521064/100518951/100514893/100158240/397605/100049670/397477/100512828/100517270/100521185/100519188/100518364/100524333/100625522/100525814/100522734/100154859/100153859/100154546/100152963/100157012/100157296/100152731/100144448/100152724/100516855/100152991/100155281/100514844/102165927/100512352/100522811/100624339/1001552…	117
Shared eGenes	Muscle	BP	GO:0008033	tRNA processing	22/1356	55/6969	0.000335347659745113	0.0389127488141274	0.0386205452977413	100157586/100154341/100520541/100511365/100512402/100521793/100524091/102160721/733652/100622027/100522095/100151786/100153076/733658/100621519/110255215/100516387/100626611/100514190/100156540/100151860/100154157	22
Shared eGenes	Muscle	BP	GO:0019395	fatty acid oxidation	16/1356	35/6969	0.000366100330883654	0.0409640120235175	0.0406564051665532	397012/100152963/733679/100522692/100626793/100134962/100113422/100155020/396932/396931/397574/397104/100519491/100525884/100521142/100516877	16
Shared eGenes	Muscle	CC	GO:0005777	peroxisome	23/1436	49/8025	2.69080437192118e-06	0.000442772694086565	0.000393754301456292	100153726/100037287/100155587/397273/397568/100625473/100152963/100522811/397510/100157485/100113422/100517306/414425/100156253/100155309/397574/100158002/100626343/100738827/503700/100521142/100516877/397036	23
Shared eGenes	Muscle	CC	GO:0042579	microbody	23/1436	49/8025	2.69080437192118e-06	0.000442772694086565	0.000393754301456292	100153726/100037287/100155587/397273/397568/100625473/100152963/100522811/397510/100157485/100113422/100517306/414425/100156253/100155309/397574/100158002/100626343/100738827/503700/100521142/100516877/397036	23
Shared eGenes	Muscle	CC	GO:0005794	Golgi apparatus	117/1436	444/8025	3.27171941443275e-06	0.000442772694086565	0.000393754301456292	733673/100144496/100155736/100522112/100621832/399541/396676/100521064/100517698/100518951/396938/397642/100519885/100521840/100525505/397477/100624743/100312963/100524333/100513145/100524249/733666/100156275/100157296/100152731/100739316/100516855/553107/100316852/100155789/100511695/100514104/100516674/100622584/100518735/100514844/100511757/595125/397138/100270821/100621520/100144480/100151814…	117
Shared eGenes	Muscle	CC	GO:0005768	endosome	75/1436	263/8025	1.10841108734987e-05	0.00112503725366012	0.00100048684989738	100522049/791125/100155736/100518951/100521840/397477/397431/100524333/100625522/100520130/100154859/100152731/397576/100625391/100270821/100621520/100157771/100158046/780411/110255240/100526122/100623352/100520503/100518504/100529117/397011/397019/100286859/100513172/397664/100519210/397091/733576/100523207/100144499/100522277/100738307/100623262/100153927/100154662/100155086/100144587/100620912…	75
Shared eGenes	Muscle	CC	GO:0005773	vacuole	56/1436	191/8025	6.18846473408698e-05	0.00502503336407863	0.00446872295535123	100154379/494568/100520004/100519941/396958/100519020/100316852/100142667/100462750/100124381/396969/100155238/100520750/780411/396847/100521735/414407/100623352/100520503/100522387/100521812/100523988/396926/100515919/397011/100520446/100048996/733576/100523018/100623454/100623262/100049674/100154733/100155086/100153167/100144591/100513958/100512932/100511290/100519233/100152548/100153219/100513…	56
Shared eGenes	Muscle	CC	GO:0031967	organelle envelope	103/1436	424/8025	0.000405244852703543	0.0210583523080153	0.0187270283682895	100156632/100144496/100515870/100153745/100156776/100514888/654407/100522725/100621476/100520175/100514893/100521603/100512214/100522007/100512828/100037990/100524249/397012/100154130/100153859/100157012/733608/100518780/100316852/100157442/100037988/100512350/100515548/100620929/396968/100738209/102165927/100514771/100517764/100155820/100151824/100144452/100511389/780411/100512118/100523455/1005…	103
Shared eGenes	Muscle	CC	GO:0031975	envelope	103/1436	424/8025	0.000405244852703543	0.0210583523080153	0.0187270283682895	100156632/100144496/100515870/100153745/100156776/100514888/654407/100522725/100621476/100520175/100514893/100521603/100512214/100522007/100512828/100037990/100524249/397012/100154130/100153859/100157012/733608/100518780/100316852/100157442/100037988/100512350/100515548/100620929/396968/100738209/102165927/100514771/100517764/100155820/100151824/100144452/100511389/780411/100512118/100523455/1005…	103
Shared eGenes	Muscle	CC	GO:0005759	mitochondrial matrix	33/1436	104/8025	0.000415679385118032	0.0210583523080153	0.0187270283682895	414415/100523040/100522544/100512595/100511318/397500/100624945/397012/100155047/100622852/100156530/396968/399535/396615/733671/100627128/396780/100522515/100156322/100158147/100523924/733685/100157055/396932/100155960/100153322/100286871/396931/397641/100512220/100156363/397104/100154744	33
Shared eGenes	Muscle	CC	GO:0005740	mitochondrial envelope	76/1436	297/8025	0.000466810765448615	0.0210583523080153	0.0187270283682895	100156632/100144496/100156776/100514888/100522725/100621476/100520175/100514893/100522007/100512828/100037990/397012/100154130/100157012/100518780/100316852/100157442/100037988/100515548/100620929/396968/100738209/102165927/100514771/100517764/100151824/780411/100514530/397549/733671/100048954/100513997/397046/397148/733605/733576/100621364/100517855/100521863/100524902/397025/396966/100152232/10…	76
Shared eGenes	Muscle	CC	GO:0000323	lytic vacuole	45/1436	158/8025	0.000635382746483809	0.0212739899816413	0.0189187932686102	100154379/494568/100520004/396958/100142667/100462750/100124381/396969/100155238/780411/396847/100521735/414407/100623352/100520503/100522387/100521812/100523988/396926/100515919/100520446/100048996/100623454/100623262/100049674/100155086/100153167/100144591/100513958/100512932/100511290/100519233/100152548/100153219/100513526/100521441/100513653/100153484/100513798/100524326/780410/100151740/404…	45
Shared eGenes	Muscle	CC	GO:0005764	lysosome	45/1436	158/8025	0.000635382746483809	0.0212739899816413	0.0189187932686102	100154379/494568/100520004/396958/100142667/100462750/100124381/396969/100155238/780411/396847/100521735/414407/100623352/100520503/100522387/100521812/100523988/396926/100515919/100520446/100048996/100623454/100623262/100049674/100155086/100153167/100144591/100513958/100512932/100511290/100519233/100152548/100153219/100513526/100521441/100513653/100153484/100513798/100524326/780410/100151740/404…	45
Shared eGenes	Muscle	CC	GO:0000139	Golgi membrane	43/1436	150/8025	0.000716959304572634	0.0212739899816413	0.0189187932686102	100522112/100621832/100521064/397642/100519885/100521840/100156275/100157296/553107/100316852/100511695/100516674/100622584/100514844/100511757/100270821/100621520/100513992/780411/100511575/100510921/100525885/100157572/100154448/100037303/100513958/100523931/100519805/100523757/100515937/100154996/100154802/100217389/780413/100520760/780410/595120/397634/100517915/100516761/100515515/404693/100…	43
Shared eGenes	Muscle	CC	GO:0030117	membrane coat	15/1436	36/8025	0.000733585861435905	0.0212739899816413	0.0189187932686102	100517698/100049670/100157296/100516855/100155766/100620457/100157709/595115/100515937/100155124/100511736/100511918/100525860/494017/100737860	15
Shared eGenes	Muscle	CC	GO:0048475	coated membrane	15/1436	36/8025	0.000733585861435905	0.0212739899816413	0.0189187932686102	100517698/100049670/100157296/100516855/100155766/100620457/100157709/595115/100515937/100155124/100511736/100511918/100525860/494017/100737860	15
Shared eGenes	Muscle	CC	GO:0031966	mitochondrial membrane	69/1436	272/8025	0.00107833435012958	0.0291869164101739	0.0259556969890839	100156632/100144496/100156776/100514888/100522725/100621476/100520175/100514893/100522007/100512828/100037990/397012/100154130/100157012/100518780/100316852/100157442/100037988/396968/100738209/102165927/100514771/100517764/100151824/780411/397549/733671/100048954/100513997/397046/397148/733605/733576/100621364/100517855/100521863/100524902/397025/396966/100152232/100157055/100155980/397659/10015…	69
Shared eGenes	Muscle	CC	GO:0019866	organelle inner membrane	51/1436	190/8025	0.00127094437011916	0.0322502133917736	0.0286798630888731	100156776/100514888/100522725/100621476/100514893/100522007/100037990/100524249/397012/100154130/100518780/100157442/100037988/396968/100738209/100514771/100151824/100511389/780411/397549/733671/100048954/100513997/397046/733605/100621364/100517855/100524902/397025/100525612/100152232/100157055/100155980/100156458/100156375/448979/100153322/403216/100523095/100520115/100627887/100520522/654300/10…	51
Shared eGenes	Muscle	CC	GO:0030659	cytoplasmic vesicle membrane	56/1436	216/8025	0.00181542501480992	0.0433566209419311	0.0385567046489042	100627455/403124/100144496/100517698/100521840/100049670/397477/100524333/100154859/100157296/100152731/100156610/100516855/100270821/100621520/100049697/100155766/780411/100526122/100520503/100518504/100514123/100529117/100513172/100519210/100048996/733576/100620457/100623454/100523207/100144499/100623262/100154662/100155086/595115/100620912/100519876/100511290/100524054/100515937/100519233/1001…	56
Shared eGenes	Muscle	CC	GO:0012506	vesicle membrane	57/1436	222/8025	0.00210903410578667	0.0461310301538774	0.0410239651096187	100627455/403124/100144496/100517698/100521840/100049670/397477/100524333/100192439/100154859/100157296/100152731/100156610/100516855/100270821/100621520/100049697/100155766/780411/100526122/100520503/100518504/100514123/100529117/100513172/100519210/100048996/733576/100620457/100623454/100523207/100144499/100623262/100154662/100155086/595115/100620912/100519876/100511290/100524054/100515937/1005…	57
Shared eGenes	Muscle	CC	GO:0010008	endosome membrane	32/1436	109/8025	0.00215884131261988	0.0461310301538774	0.0410239651096187	100521840/397477/100524333/100154859/100152731/100270821/100621520/780411/100526122/100520503/100518504/100529117/100513172/100519210/733576/100523207/100144499/100623262/100155086/100620912/100519876/100511290/100524054/100519233/100153219/100524240/100157914/595120/100621229/100144507/100513190/100520876	32
Shared eGenes	Muscle	MF	GO:0016491	oxidoreductase activity	114/1358	397/7411	1.30022750813137e-07	7.52831727208063e-05	7.10334817600191e-05	403124/100037287/100156047/100152988/100152180/100156278/397678/110255203/654407/100514510/397273/444997/444995/100519643/397568/407245/100625473/100524242/100623801/403324/100525281/100519765/100517522/100521367/397012/100626434/780440/100155418/100152724/100152950/100151766/100038009/100513010/100156539/100520197/100620929/100625219/397337/100511331/100127157/397510/733653/396924/100157072/3969…	114
Shared eGenes	Muscle	MF	GO:0016741	transferase activity, transferring one-carbon groups	42/1358	123/7411	1.80477267975241e-05	0.00316262248977936	0.00298409430450957	100147809/100736631/100153919/100620846/100431099/100524245/100525688/100628086/100522486/100511253/100157730/100153676/100157715/100155716/100516732/100627558/100526051/100620929/733652/100154061/397444/100525761/100518394/100157055/100154701/100155050/100624677/100627423/100170854/100518405/100520522/100515632/100512997/100157036/100152782/100126844/100523174/100626287/100294706/100302362/10015…	42
Shared eGenes	Muscle	MF	GO:0016616	oxidoreductase activity, acting on the CH-OH group of donors, NAD or NADP as acceptor	29/1358	74/7411	1.9666236913204e-05	0.00316262248977936	0.00298409430450957	100152988/397678/407245/100525281/100521367/397012/100155418/397337/100511331/396924/100154372/397619/100522692/100513555/396914/396780/100515625/406870/100153608/397298/397574/100157242/733633/100526075/100624347/100156186/100519223/102166364/733641	29
Shared eGenes	Muscle	MF	GO:0016874	ligase activity	30/1358	78/7411	2.1848860033018e-05	0.00316262248977936	0.00298409430450957	100512595/100511318/399539/100620180/100154102/100521452/100515263/100621140/100523850/100144457/100270813/100155018/414382/100518383/100514245/100312961/396944/100739845/100048942/100158147/100515056/100513328/414411/100523812/100512220/100525698/733658/100513158/100521223/414410	30
Shared eGenes	Muscle	MF	GO:0008168	methyltransferase activity	40/1358	117/7411	2.75024143707284e-05	0.00318477958413035	0.00300500064387538	100147809/100736631/100153919/100620846/100431099/100524245/100525688/100628086/100522486/100511253/100157730/100153676/100157715/100155716/100516732/100627558/100526051/100620929/733652/100154061/397444/100525761/100518394/100157055/100154701/100155050/100624677/100627423/100518405/100520522/100515632/100512997/100157036/100152782/100523174/100626287/100294706/100302362/100154157/100518583	40
Shared eGenes	Muscle	MF	GO:0016614	oxidoreductase activity, acting on CH-OH group of donors	29/1358	78/7411	6.21082415284771e-05	0.00488277473242381	0.00460714496159978	100152988/397678/407245/100525281/100521367/397012/100155418/397337/100511331/396924/100154372/397619/100522692/100513555/396914/396780/100515625/406870/100153608/397298/397574/100157242/733633/100526075/100624347/100156186/100519223/102166364/733641	29
Shared eGenes	Muscle	MF	GO:0004812	aminoacyl-tRNA ligase activity	11/1358	18/7411	6.74649358538696e-05	0.00488277473242381	0.00460714496159978	100620180/100521452/100621140/100144457/100270813/100514245/100739845/100513328/100523812/100513158/414410	11
Shared eGenes	Muscle	MF	GO:0016875	ligase activity, forming carbon-oxygen bonds	11/1358	18/7411	6.74649358538696e-05	0.00488277473242381	0.00460714496159978	100620180/100521452/100621140/100144457/100270813/100514245/100739845/100513328/100523812/100513158/414410	11
Shared eGenes	Muscle	MF	GO:0140640	catalytic activity, acting on a nucleic acid	71/1358	257/7411	0.000125219156254918	0.00805576571906637	0.00760102246740377	100147809/100514888/100514342/100524245/100525688/100337661/100622181/100516798/100620180/100154153/100154102/100156806/100157033/100516732/100153107/100627558/100521452/414403/100525752/100524091/100621140/733652/100141305/100144456/100144457/100270813/100154061/100622027/100518383/100525761/733671/100514245/396689/100739845/100621580/102162755/100142626/100519562/100156319/100337665/100101928/1…	71
Shared eGenes	Muscle	MF	GO:0140101	catalytic activity, acting on a tRNA	24/1358	63/7411	0.000169602451881139	0.00981998196391793	0.00926564973961168	100620180/100516732/100521452/100524091/100621140/733652/100144457/100270813/100622027/100518383/100514245/100739845/100519562/100151786/100157523/100518405/100513328/100153076/100523812/100513158/110255215/100626611/100514190/414410	24
Shared eGenes	Muscle	MF	GO:0140098	catalytic activity, acting on RNA	52/1358	178/7411	0.000227014457525524	0.0115457474902308	0.0108939968137984	100147809/100514888/100524245/100525688/100622181/100620180/100154102/100157033/100516732/100153107/100627558/100521452/414403/100524091/100621140/733652/100144456/100144457/100270813/100154061/100622027/100518383/100525761/100514245/396689/100739845/100621580/100519562/100101928/100151786/100157523/100154701/100519874/100155960/100515586/100518405/100154442/100513328/100153076/100523812/10051806…	52
Shared eGenes	Muscle	MF	GO:0016627	oxidoreductase activity, acting on the CH-CH group of donors	13/1358	26/7411	0.000239290103424473	0.0115457474902308	0.0108939968137984	100156047/397678/100514510/100625219/397337/100113422/396932/396931/100524368/397109/397104/100513042/100516877	13
Shared eGenes	Muscle	MF	GO:0016757	glycosyltransferase activity	42/1358	139/7411	0.000408344037338284	0.0181870152014513	0.0171603688565643	100522112/100113423/100621832/396676/397642/396958/100524079/100155789/100622001/100511757/397138/100623848/100521457/100157138/100518917/100158046/396933/100151845/100513992/100522086/100525416/100525885/100524643/100511953/100157572/100526009/397627/100522653/100152653/397139/780413/396619/100517773/100520760/595123/100154411/100620838/397634/100514190/100157878/100124379/100515515	42
Shared eGenes	Muscle	MF	GO:0051020	GTPase binding	24/1358	68/7411	0.000637810803490483	0.026378032515785	0.024889008045982	100521840/100523594/100518364/100524333/100522734/100518011/100738372/100621520/100624339/100155821/733576/100623555/100628074/100522899/100049674/100049680/100519805/100154802/100515528/100516546/100521443/100510902/100153229/100513190	24
Shared eGenes	Muscle	MF	GO:0051287	NAD binding	14/1358	33/7411	0.0011276898585021	0.0435288285381811	0.0410716516886029	100513145/397012/100125964/100125966/397619/100522692/396914/100155046/100125971/100157242/100624347/100156186/102166364/733641	14
Shared eGenes	Duodenum	BP	GO:0019752	carboxylic acid metabolic process	98/1347	319/6969	4.16958483248671e-07	0.000722091551405729	0.000722091551405729	403124/397246/654407/100154338/100511802/444995/100525733/396958/100512220/397500/100626434/100524618/445537/100620180/100156530/397109/100157176/100523602/100515377/397196/100523966/396968/396841/100519491/396949/396924/100157072/396918/100144457/100127469/397619/100627727/100518620/100522692/100623584/100135661/397549/100626793/396944/100739845/100627128/397148/100622692/100628006/100134962/396…	98
Shared eGenes	Duodenum	BP	GO:0043436	oxoacid metabolic process	98/1347	323/6969	7.91706183511613e-07	0.000722091551405729	0.000722091551405729	403124/397246/654407/100154338/100511802/444995/100525733/396958/100512220/397500/100626434/100524618/445537/100620180/100156530/397109/100157176/100523602/100515377/397196/100523966/396968/396841/100519491/396949/396924/100157072/396918/100144457/100127469/397619/100627727/100518620/100522692/100623584/100135661/397549/100626793/396944/100739845/100627128/397148/100622692/100628006/100134962/396…	98
Shared eGenes	Duodenum	BP	GO:0006082	organic acid metabolic process	98/1347	325/6969	1.08205679008307e-06	0.000722091551405729	0.000722091551405729	403124/397246/654407/100154338/100511802/444995/100525733/396958/100512220/397500/100626434/100524618/445537/100620180/100156530/397109/100157176/100523602/100515377/397196/100523966/396968/396841/100519491/396949/396924/100157072/396918/100144457/100127469/397619/100627727/100518620/100522692/100623584/100135661/397549/100626793/396944/100739845/100627128/397148/100622692/100628006/100134962/396…	98
Shared eGenes	Duodenum	BP	GO:0016054	organic acid catabolic process	36/1347	86/6969	1.15019361485462e-06	0.000722091551405729	0.000722091551405729	100154338/396958/397500/100524618/100157176/397196/396968/100519491/396949/396924/100157072/397619/100522692/100626793/397148/100622692/100134962/396859/100516877/100155020/397134/396967/100513962/100037287/100156047/100525206/100623339/100152963/100522133/100738827/100511756/100620966/100158147/100157162/396931/100157173	36
Shared eGenes	Duodenum	BP	GO:0046395	carboxylic acid catabolic process	36/1347	86/6969	1.15019361485462e-06	0.000722091551405729	0.000722091551405729	100154338/396958/397500/100524618/100157176/397196/396968/100519491/396949/396924/100157072/397619/100522692/100626793/397148/100622692/100134962/396859/100516877/100155020/397134/396967/100513962/100037287/100156047/100525206/100623339/100152963/100522133/100738827/100511756/100620966/100158147/100157162/396931/100157173	36
Shared eGenes	Duodenum	BP	GO:0044282	small molecule catabolic process	41/1347	118/6969	5.14782245574406e-05	0.0269316911476343	0.0269316911476343	100154338/100511802/396958/397500/102163141/100524618/397109/100157176/397196/396968/100519491/396949/396924/100157072/397619/100522692/100626793/397148/100622692/100134962/397127/396859/100516877/100155020/397134/396967/396978/100513962/100037287/100156047/100525206/100623339/100152963/100522133/100738827/100511756/100620966/100158147/100157162/396931/100157173	41
Shared eGenes	Duodenum	BP	GO:0032787	monocarboxylic acid metabolic process	57/1347	186/6969	0.000122136282789638	0.0488778219757096	0.0488778219757096	397246/654407/100511802/444995/396958/100512220/397500/100523602/100523966/100519491/396949/396924/100157072/100127469/100518620/100522692/100623584/100135661/397549/100626793/397148/100622692/100134962/396914/397324/397403/100516877/100155020/497623/403216/397212/100519223/102166364/397149/100512932/100126284/100188980/100126844/100525206/100522855/100511318/100152963/100522133/100738827/1006209…	57
Shared eGenes	Duodenum	BP	GO:0072329	monocarboxylic acid catabolic process	18/1347	39/6969	0.000124569154445899	0.0488778219757096	0.0488778219757096	396958/100519491/396949/396924/100522692/100626793/100622692/100134962/100516877/100155020/100525206/100152963/100522133/100738827/100620966/100158147/396931/100157173	18
Shared eGenes	Duodenum	MF	GO:0140640	catalytic activity, acting on a nucleic acid	76/1394	257/7411	1.43902487530516e-05	0.00840390527178211	0.00796765352011066	100147809/100513393/100514342/100525688/100337661/100620180/100154153/100152786/100153448/100154102/100156806/100516732/100153107/100514840/100627558/100516270/100620737/414403/100511637/100524091/100141305/110255215/100512355/100144456/100144457/448813/100157338/100522380/100312980/100511271/100525761/733671/100626321/100522629/100515499/100048946/100739845/100621580/102162755/100627477/10015644…	76

## Sheet: Table S2
Table S2: The KEGG result of breed-shared eGenes (only FDR < 0.05)
eGenes type	tissue	category	subcategory	ID	Description	GeneRatio	BgRatio	pvalue	p.adjust	qvalue	geneID	Count
Shared eGenes	Liver	Metabolism	Global and overview maps	ssc01240	Biosynthesis of cofactors	60/1666	144/9336	1.54125459972207e-11	5.28650327704669e-09	4.10460435504929e-09	100154160/100156278/100621486/100521423/100156776/100516661/100144519/100620337/100514283/100152763/100151790/100170844/100623846/100620470/100192320/102157990/100286873/110261049/102160928/100514967/733697/733667/396924/100523850/100154835/100152913/100154551/100152573/100627727/100514063/100525706/100526233/100737784/396581/397148/110255955/100521112/100142626/733683/100521863/397181/102162360/…	60
Shared eGenes	Liver	Cellular Processes	Transport and catabolism	ssc04146	Peroxisome	39/1666	87/9336	4.72078811652205e-09	8.09615161983532e-07	6.28610207094779e-07	100154319/100153726/100037287/100127351/397273/100519592/100511182/100512459/110260044/100152963/100522133/100626343/100524317/733679/100512476/100134957/100126288/397603/100523005/100113422/396859/110255229/100518218/100516877/414425/110256846/100152230/397134/100157521/100627169/100312978/100627803/100515259/100738827/100157485/397082/100515577/106504089/100233169	39
Shared eGenes	Liver	Cellular Processes	Transport and catabolism	ssc04142	Lysosome	48/1666	131/9336	2.10589295743275e-07	2.40773761466478e-05	1.86944181835259e-05	100154940/100521769/100520004/396958/102158016/100144519/100516855/100142667/397000/100514962/100525048/100517533/100620625/100124381/396969/100156917/100154477/110262029/100623352/100518980/100522387/396926/100515919/100737146/100521576/100523018/100515235/100624593/404698/100155254/100037961/100157709/100142668/100627432/100512932/100156798/100524837/100511918/100524240/100525860/100049670/3974…	48
Shared eGenes	Liver	Metabolism	Nucleotide metabolism	ssc00230	Purine metabolism	47/1666	129/9336	3.41504725698297e-07	2.92840302286289e-05	2.2737025158334e-05	100621671/100514692/100157995/100521423/100514402/100622999/100152763/100170844/100522613/100521662/397079/100622001/733697/733667/100738210/100152067/100157138/100152573/397616/102166900/100737701/397577/100620107/100142626/733683/100625536/100513046/100152693/100520587/100620652/100155254/397298/100152819/100170854/100157088/102161696/100512698/100516060/100515259/397566/100153189/100511529/100…	47
Shared eGenes	Liver	Metabolism	Global and overview maps	ssc01200	Carbon metabolism	42/1666	113/9336	7.69984614859181e-07	5.28209445793398e-05	4.10118121177627e-05	100154160/100520121/397039/100524618/100144529/100522133/396999/396968/397602/100157242/397603/100523005/100624724/100513555/100626793/100627128/397038/100134828/100622692/100628006/100521394/399540/397127/100113422/397181/100127150/397026/100154365/100155595/100153520/100521870/100513890/100627803/100522855/399539/100521318/100524103/692156/100158147/100158218/100156927/100514687	42
Shared eGenes	Liver	Metabolism	Global and overview maps	ssc01232	Nucleotide metabolism	33/1666	82/9336	1.50460270964891e-06	8.60131215682628e-05	6.6783243077399e-05	100621671/100514692/100157995/100621123/100521423/100152763/100170844/397079/100622001/100627619/733697/733667/100157138/100152573/102166900/100620107/110256004/100142626/733683/100513046/100152693/100520587/100155254/397298/100157088/100515259/110255958/100623360/100512255/100152811/110257191/106504175/100625277	33
Shared eGenes	Liver	Metabolism	Global and overview maps	ssc01212	Fatty acid metabolism	25/1666	58/9336	6.54181923461447e-06	0.000320549142496109	0.000248884250580069	100523711/444995/100312972/397012/100517533/397104/100519491/100312969/100153368/100154372/100523005/100135661/100626793/100113422/102162360/100153608/100157521/100154810/396931/100523602/100739500/100519258/100515577/100156927/100233169	25
Shared eGenes	Liver	Metabolism	Amino acid metabolism	ssc00280	Valine, leucine and isoleucine degradation	23/1666	52/9336	9.04488600430202e-06	0.000387799487434449	0.000301099494616896	100156047/100156278/106504110/397012/397673/397104/100626793/100624482/100155020/100154810/100513890/100516656/100142669/397500/100156530/100739500/100524103/100515577/100158147/100156545/100156927/100514687/396978	23
Shared eGenes	Liver	Metabolism	Nucleotide metabolism	ssc00240	Pyrimidine metabolism	23/1666	55/9336	2.7622975477522e-05	0.00105274228764334	0.000817381613545387	100621671/100514692/100157995/100621123/100152763/397109/102157990/100627619/102166900/397577/100620107/110256004/100142626/733683/100513046/100520587/100155254/100155919/397298/110255958/100623360/110257191/100625277	23
Shared eGenes	Liver	Metabolism	Lipid metabolism	ssc00071	Fatty acid degradation	19/1666	43/9336	5.50431082578719e-05	0.001887978613245	0.00146588488307806	100156278/106504110/397012/397104/100519491/403326/100134957/100523005/100513555/100626793/100113422/100157521/100154810/396931/100519258/100518620/100515577/100156927/100233169	19
Shared eGenes	Liver	Cellular Processes	Transport and catabolism	ssc04144	Endocytosis	67/1666	240/9336	6.37434779510963e-05	0.00198763753974782	0.00154326315039496	100155445/102167387/102159800/100153921/110259208/100516416/110259321/100621443/100524550/100152185/100157283/100154336/100515547/100520136/100153403/100628127/100626669/100134958/100154775/100519668/397579/100511767/100626324/397070/595132/106508767/414900/414371/100519446/100627914/110256410/100154662/100154292/100155086/100037305/100270722/100514743/100155580/100156344/100513262/100513782/1005…	67
Shared eGenes	Liver	Metabolism	Carbohydrate metabolism	ssc00640	Propanoate metabolism	15/1666	32/9336	0.000148298357409724	0.00423886138262795	0.00329118284426844	100502559/397012/100523005/399540/100113422/397026/100512509/100142669/397500/399539/100156530/100524103/100158147/100156927/100514687	15
Shared eGenes	Liver	Organismal Systems	Endocrine system	ssc04924	Renin secretion	25/1666	69/9336	0.000207089463427483	0.00546397584274053	0.00424239953418246	100519528/100511753/100522613/100521662/100155015/100154056/100144419/100738118/613133/397454/100519976/100037961/100154923/100157073/397355/100152819/102161696/100511793/100127164/100516060/100144421/100154624/397284/100623628/100622149	25
Shared eGenes	Liver	Metabolism	Xenobiotics biodegradation and metabolism	ssc00983	Drug metabolism - other enzymes	24/1666	66/9336	0.000258650213878541	0.00633693024002426	0.00492018827904293	100621123/100144519/100152763/100514231/397109/100627619/100157630/397682/100152951/100514063/100622296/102166900/100142626/733683/100520587/100155919/397117/100157088/100515259/110255958/100512255/100152209/403216/100625277	24
Shared eGenes	Liver	Metabolism	Lipid metabolism	ssc00600	Sphingolipid metabolism	21/1666	55/9336	0.000285712893339902	0.00653330149437242	0.00507265698350843	396958/110260834/100516440/100124381/100156917/100739329/100511825/100518980/100135677/100624593/100739638/100037303/100515451/100512932/100519280/100152155/100127167/100517222/100518796/100126279/100522653	21
Shared eGenes	Liver	Metabolism	Glycan biosynthesis and metabolism	ssc00531	Glycosaminoglycan degradation	10/1666	18/9336	0.000345626753336052	0.00740937352464161	0.00575286635486981	396958/102158016/100144519/397000/110262029/100271932/100737146/100624593/404698/100524837	10
Shared eGenes	Liver	Cellular Processes	Cellular community - eukaryotes	ssc04540	Gap junction	28/1666	85/9336	0.000549421465398707	0.0110853860371622	0.00860703595949678	100512581/110259208/445013/100522792/100514402/100622999/100522613/100518253/100155015/100152067/102161751/100144419/397070/102164433/397454/100153927/397355/100151951/100144421/733594/100518074/100623628/100627123/397083/397432/397184/733640/100154503	28
Shared eGenes	Liver	Organismal Systems	Endocrine system	ssc03320	PPAR signaling pathway	26/1666	78/9336	0.000698368838293349	0.0133078061963677	0.0103325915841063	100037269/100142670/100517271/574074/100153243/397673/396724/397104/100519491/403326/654411/100523005/100135661/100113422/403328/100516877/396966/100157521/397212/396931/100126282/100519258/100156801/100515577/100233169/397527	26
Shared eGenes	Liver	Metabolism	Lipid metabolism	ssc00564	Glycerophospholipid metabolism	31/1666	100/9336	0.000917447954216083	0.0165623499103219	0.0128595198014775	100156632/100524478/100524423/100312963/100519306/100623089/100156809/100154792/100514711/100625322/100512662/100622701/733582/100524266/100157742/110255933/414900/100624347/100519446/100233171/100037303/100152049/100515451/100521167/100152017/100518796/100625799/100519388/100153506/100152806/100170771	31
Shared eGenes	Liver	Organismal Systems	Sensory system	ssc04750	Inflammatory mediator regulation of TRP channels	33/1666	109/9336	0.00100786165189508	0.0172848273300006	0.0134204735752344	100519528/100522792/100514402/100622999/100152934/100514711/100522613/100524750/403326/100155015/100152067/100154056/397674/450248/100738118/100523638/110256149/397454/100523996/403111/100737498/100513692/100127164/100517467/100518074/100623628/397432/100625946/397184/100621789/733612/100126845/100154503	33
Shared eGenes	Liver	Metabolism	Metabolism of other amino acids	ssc00480	Glutathione metabolism	20/1666	57/9336	0.00137769428493524	0.0225023399872757	0.0174715114831387	100515137/100514231/414385/397682/100152951/397520/397603/100739583/100622296/102166900/399538/397403/100157523/397117/396625/100153701/396598/100152660/100517534/100152209	20
Shared eGenes	Liver	Environmental Information Processing	Signal transduction	ssc04071	Sphingolipid signaling pathway	35/1666	120/9336	0.00149796936330882	0.0233547041643147	0.0181333133453173	110259208/100135665/397166/100525156/100627149/445013/100522792/733619/100153039/594852/100739329/100518980/100513609/100144419/100101925/100135677/414900/102160080/100519446/100154607/100739638/100153927/100037303/100512932/100519280/100152155/100516242/100127167/606753/100144421/100518074/100518796/397184/100621789/100126279	35
Shared eGenes	Liver	Metabolism	Amino acid metabolism	ssc00270	Cysteine and methionine metabolism	19/1666	54/9336	0.00173322919414819	0.0258477223301229	0.0200689696164527	100154160/100525733/100502559/397039/100626434/100144529/100153230/396968/414385/100511394/100154365/100155595/397300/100156922/100513890/100152660/397371/100312964/100512899	19
Shared eGenes	Liver	Metabolism	Amino acid metabolism	ssc00250	Alanine, aspartate and glutamate metabolism	15/1666	39/9336	0.00189386624790496	0.0270665051263084	0.0210152702070155	100037287/100517023/100524618/100170844/100152915/396968/100820830/100522878/100157072/100312961/396944/100513890/397500/100521318/100142661	15
Shared eGenes	Liver	Metabolism	Glycan biosynthesis and metabolism	ssc00604	Glycosphingolipid biosynthesis - ganglio series	8/1666	15/9336	0.00197655838607983	0.0271183810570152	0.0210555482811872	396676/396958/445537/100516440/100627772/404690/100624593/100512173	8
Shared eGenes	Liver	Metabolism	Carbohydrate metabolism	ssc00630	Glyoxylate and dicarboxylate metabolism	13/1666	32/9336	0.00211264384356595	0.0274845457245039	0.0213398498336642	397039/100522133/396999/100626793/396944/100628006/110255955/397181/100513890/100627803/100517478/100524103/100158147	13
Shared eGenes	Liver	Metabolism	Carbohydrate metabolism	ssc00650	Butanoate metabolism	11/1666	25/9336	0.00216350651475687	0.0274845457245039	0.0213398498336642	100512220/100511318/397012/397673/100157072/100626793/100512595/397500/100156545/100156927/396978	11
Shared eGenes	Liver	Genetic Information Processing	Replication and repair	ssc03440	Homologous recombination	15/1666	40/9336	0.00253801442798109	0.0289085034086046	0.0224454545415896	100620886/100141308/100141304/100519785/110256129/100626645/100512994/100623966/100153233/100514295/100524450/100626052/100101922/100511662/100514260	15
Shared eGenes	Liver	Metabolism	Amino acid metabolism	ssc00340	Histidine metabolism	10/1666	22/9336	0.00255739784018337	0.0289085034086046	0.0224454545415896	100158127/100156278/100512885/106504110/100154617/100151804/100526075/100517436/100142661/100624677	10
Shared eGenes	Liver	Metabolism	Metabolism of cofactors and vitamins	ssc00770	Pantothenate and CoA biosynthesis	10/1666	22/9336	0.00255739784018337	0.0289085034086046	0.0224454545415896	397246/100621671/100156278/397109/100523850/100152913/100525064/100155919/100154650/100512746	10
Shared eGenes	Liver	Metabolism	Global and overview maps	ssc01230	Biosynthesis of amino acids	23/1666	72/9336	0.00261272188241033	0.0289085034086046	0.0224454545415896	100154160/100524618/100144529/396999/396968/100157242/397603/100624724/100312961/396944/100628006/100521394/100620951/397181/100127150/100154365/100155595/397300/100156922/100151977/100521318/692156/100158218	23
Shared eGenes	Liver	Metabolism	Metabolism of other amino acids	ssc00410	beta-Alanine metabolism	13/1666	33/9336	0.00292458249894338	0.0313478686605494	0.0243394530339696	100158127/100156278/100512885/106504110/397012/397109/100523005/100113422/100526075/100155919/397500/100156927/100514687	13
Shared eGenes	Liver	Metabolism	Lipid metabolism	ssc00561	Glycerolipid metabolism	20/1666	61/9336	0.00345687863052271	0.0359305869778572	0.0278976170182534	100156632/100233189/100156278/100520121/106504110/100623089/396924/100622701/100524266/100312975/100294675/100157742/100233171/100152049/100515451/100521167/100152017/100625799/100152806/100170771	20
Shared eGenes	Liver	Environmental Information Processing	Signal transduction	ssc04020	Calcium signaling pathway	63/1666	256/9336	0.00359853836294697	0.036302901720318	0.0281866936788107	100519528/397497/100521440/397548/100522792/397484/100514402/100622999/100526167/100521662/100525342/100302504/100522324/396811/100155015/100152067/100154056/100623128/397674/100171399/102161751/100623420/100511769/397070/100511150/100738118/100521111/396859/106504105/100627099/397454/100523996/100519976/100144471/100154923/100157723/106504056/100155053/100151877/100153794/100157745/397355/100152…	63
Shared eGenes	Liver	Metabolism	Amino acid metabolism	ssc00260	Glycine, serine and threonine metabolism	15/1666	42/9336	0.00437076681768863	0.0428335148133486	0.033257263304518	100154160/100154338/106504110/100144529/110255229/397181/100154365/100155595/397134/100513890/106506774/100126844/397371/100525563/100525698	15
Shared eGenes	Liver	NA	NA	ssc01210	2-Oxocarboxylic acid metabolism	12/1666	31/9336	0.00496719238106277	0.047326305186237	0.0367456044564001	100524618/396999/396968/100157242/397603/100628006/100152011/100521870/100513890/100142669/100156530/100521318	12
Shared eGenes	Muscle	Cellular Processes	Transport and catabolism	ssc04146	Peroxisome	42/1457	87/9336	7.10502455774534e-13	2.43702342330665e-10	1.94453303685662e-10	100154319/100153726/100152228/100037287/100127351/397273/397568/100625473/100519592/100511182/100152963/100152301/100517713/100512963/100524317/733679/100522811/100512476/100134957/100157485/100134962/100113422/100517306/100518218/414425/110256846/100152230/100156253/106504089/100627169/100312978/100521480/397574/100524368/110260044/100626343/100738827/100521142/100516877/100524828/397036/1021663…	42
Shared eGenes	Muscle	Cellular Processes	Transport and catabolism	ssc04142	Lysosome	45/1457	131/9336	7.95503469620153e-08	1.36428845039856e-05	1.08858369526968e-05	100154940/100512572/494568/100520004/396958/100049670/100524333/100516855/106504120/100142667/100523554/100525048/100621112/100517533/110261242/100124381/396969/100154477/110262029/414407/100516866/100623352/100522387/396926/100515919/100526132/100525777/100523018/100155254/100157709/100153167/100512932/100525135/100156798/100519402/100152548/100155124/100513002/100511918/100524240/100525860/1005…	45
Shared eGenes	Muscle	Metabolism	Global and overview maps	ssc01240	Biosynthesis of cofactors	47/1457	144/9336	2.38477813791924e-07	2.72659633768766e-05	2.17558707318948e-05	100322873/100156278/100156776/100516661/110259917/100737806/100521367/100153896/100151790/100170844/102157990/100286873/396841/110261049/102160928/396924/100523850/100154835/100152913/414382/100153443/100627627/100525706/100737784/100515332/397148/100048942/100521112/100142626/100521863/100525303/102162360/100520587/396983/733685/100157055/100156375/100153444/100515177/100217381/100520054/1005238…	47
Shared eGenes	Muscle	Genetic Information Processing	Folding, sorting and degradation	ssc04141	Protein processing in endoplasmic reticulum	49/1457	167/9336	4.43320064958069e-06	0.000380146955701544	0.000303324254971311	733673/100153668/396938/110259483/100517335/100522734/100522609/100158076/100519020/100154318/100516674/100523610/100737278/397385/100152689/100522554/100155766/100155472/100621070/100524037/100513225/100154166/100154594/110255932/100625565/100522951/100526009/100738285/100155306/595115/396610/100513277/100737637/100155117/100516343/106504082/100154432/100621635/100524597/100153007/494017/1006268…	49
Shared eGenes	Muscle	Metabolism	Amino acid metabolism	ssc00280	Valine, leucine and isoleucine degradation	21/1457	52/9336	1.43648069492771e-05	0.000985425756720408	0.000786284169855167	100156047/100156278/397500/397012/397017/100156530/396841/399535/100626793/100525303/100158147/100155020/100156545/733685/396932/100156927/396978/100516656/106504110/397104/100514687	21
Shared eGenes	Muscle	Metabolism	Carbohydrate metabolism	ssc00650	Butanoate metabolism	13/1457	25/9336	2.53482693380311e-05	0.00141372428525228	0.00112802919799169	100152180/100512595/100511318/397500/397012/100157072/100626793/100156545/396932/100156927/396978/100512220/100511473	13
Shared eGenes	Muscle	Metabolism	Global and overview maps	ssc01200	Carbon metabolism	35/1457	113/9336	2.88515160255568e-05	0.00141372428525228	0.00112802919799169	397568/397039/100038014/399539/100524618/396999/396968/100738870/110261091/399535/100624724/100513555/100626793/100048954/100627128/100134828/100628006/100521394/397127/100113422/397026/100158147/396932/100157162/100156927/100515636/100524659/100514210/100157242/100622692/100621757/100514687/102166364/100154828/733641	35
Shared eGenes	Muscle	Cellular Processes	Transport and catabolism	ssc04140	Autophagy - animal	46/1457	165/9336	3.64817801648883e-05	0.00156415632456959	0.00124806090037776	100153196/100739102/100621160/110259208/494568/100525505/100512213/100520548/100514637/100157658/100622699/100316852/110260663/100462751/100623628/100155472/100523387/100620224/396926/100515919/100516103/397011/733576/100525780/100620365/100622559/100621789/396966/100157292/100153927/100154733/396610/100624868/100462747/100511290/100516165/100519233/100155578/397656/100513798/503700/100511396/100…	46
Shared eGenes	Muscle	Metabolism	Global and overview maps	ssc01232	Nucleotide metabolism	27/1457	82/9336	7.19197024908735e-05	0.00274093977270773	0.00218703188861136	100514692/100621123/100170844/397079/100622001/100627619/100157138/102166900/100048942/110256004/100142626/100513046/100152693/100520587/100155254/100152811/397298/110257191/100626131/100157088/100037271/100516203/110255958/733683/100154626/106504175/100625920	27
Shared eGenes	Muscle	Metabolism	Nucleotide metabolism	ssc00230	Purine metabolism	37/1457	129/9336	0.000108133110807004	0.00337661216039605	0.0026942432459812	100514692/396825/100515715/100626632/100170844/100522613/397079/100622001/397510/100738210/100157138/100521281/397616/102166900/100048942/397577/100142626/100519388/100513046/100152693/100520587/100155254/100152811/397298/100170854/100517503/100626131/100157088/100037271/100521662/100516203/100511529/733683/100154626/106504175/100625920/100624934	37
Shared eGenes	Muscle	Environmental Information Processing	Signal transduction	ssc04071	Sphingolipid signaling pathway	35/1457	120/9336	0.000113920933175562	0.00337661216039605	0.0026942432459812	791125/100626032/110259208/494568/397166/100525505/733619/100153039/574062/100518074/110255240/100513609/397470/100144419/100101925/100135677/110255928/100519210/100622559/100621789/100154607/100153927/100525187/396610/100037303/100126279/100512932/100152679/654405/397656/100525156/100627149/100152827/110260661/100519446	35
Shared eGenes	Muscle	Metabolism	Amino acid metabolism	ssc00250	Alanine, aspartate and glutamate metabolism	16/1457	39/9336	0.000119886641591713	0.00337661216039605	0.0026942432459812	100037287/100517023/397500/100524618/100170844/396968/100820830/100157072/397677/100312961/396944/100048942/100625406/100157162/414411/102158081	16
Shared eGenes	Muscle	Metabolism	Lipid metabolism	ssc00071	Fatty acid degradation	17/1457	43/9336	0.000127976554184107	0.00337661216039605	0.0026942432459812	100156278/397012/397017/100134957/100518620/100513555/100626793/100113422/100525303/733685/396932/100156927/396931/100522477/106504110/397104/100519491	17
Shared eGenes	Muscle	Metabolism	Carbohydrate metabolism	ssc00640	Propanoate metabolism	14/1457	32/9336	0.000139663056001427	0.00342174487203497	0.00273025523010309	407245/397500/399539/397012/100156530/100512104/399535/100113422/397026/100158147/396932/100156927/100514687/100154828	14
Shared eGenes	Muscle	Metabolism	Global and overview maps	ssc01212	Fatty acid metabolism	20/1457	58/9336	0.000303328206969531	0.00690475859030905	0.00550939767831933	444997/444995/397012/397017/100523602/100517533/100154372/100171403/100135661/100626793/100523084/100113422/102162360/100153608/396932/100156927/396931/397574/397104/100519491	20
Shared eGenes	Muscle	Metabolism	Amino acid metabolism	ssc00330	Arginine and proline metabolism	18/1457	50/9336	0.000328143143203032	0.00690475859030905	0.00550939767831933	100156278/733602/100623801/100516800/396968/397264/100820830/100155893/100739583/100170117/100525303/100520934/733685/100155925/100126844/106504110/414408/100624543	18
Shared eGenes	Muscle	Genetic Information Processing	Translation	ssc00970	Aminoacyl-tRNA biosynthesis	22/1457	67/9336	0.000342218355787912	0.00690475859030905	0.00550939767831933	100516312/100525981/100620180/100155484/100521452/100525399/100621140/100144457/100270813/100155115/100622027/100518383/100514245/100739845/100517244/100518457/100513328/100523812/100513158/100515851/100526191/414410	22
Shared eGenes	Muscle	Metabolism	Nucleotide metabolism	ssc00240	Pyrimidine metabolism	19/1457	55/9336	0.000415123490675144	0.00791040873897636	0.00631181915646419	100514692/100621123/102157990/100627619/102166900/397577/110256004/100142626/100513046/100520587/100155254/397298/110257191/100626131/100037271/397109/100516203/110255958/733683	19
Shared eGenes	Muscle	Cellular Processes	Transport and catabolism	ssc04144	Endocytosis	57/1457	240/9336	0.000555866782063929	0.0100348582235751	0.00800694533720895	100155445/100155580/102159800/110259208/100513262/100516416/100513782/100621443/100526104/100154859/100152185/100157283/100624272/100316852/100520136/100153403/100738636/100134958/100518076/100521141/397070/100152415/100513172/100620646/100620457/102161291/100144499/100155875/100627914/110256410/100151805/100156449/100154662/100154292/100155086/100513122/100523757/100037958/100513395/100521362/10…	57
Shared eGenes	Muscle	Human Diseases	Neurodegenerative disease	ssc05022	Pathways of neurodegeneration - multiple diseases	100/1457	474/9336	0.000685270216887817	0.0117523842196261	0.00937738191530697	733673/100519528/110259208/595129/414913/100522725/100514753/397568/100525505/100520548/100037990/100517932/100626014/100626043/100523598/100524613/100511252/100514637/100154130/100622699/100158076/497063/574062/100157442/110260663/100037988/780403/100513283/102165927/100518074/100525170/100523610/100515613/100157157/767625/100155472/780411/100155274/397014/397674/100524886/100048954/100620543/10…	100
Shared eGenes	Muscle	Metabolism	Metabolism of other amino acids	ssc00410	beta-Alanine metabolism	13/1457	33/9336	0.000822016008407531	0.0130825324114253	0.0104387246492883	100156278/397500/397012/100113422/100525303/733685/396932/100156927/106504110/397109/100515377/100526075/100514687	13
Shared eGenes	Muscle	Metabolism	Carbohydrate metabolism	ssc00562	Inositol phosphate metabolism	22/1457	71/9336	0.00083911286603894	0.0130825324114253	0.0104387246492883	100312963/100624272/100623115/100511393/100520446/100623031/100627099/100622559/100621789/100157292/100510987/100623323/100152243/100144587/100512501/100516469/100152679/100521362/397425/503700/100157143/100157745	22
Shared eGenes	Muscle	Metabolism	Metabolism of cofactors and vitamins	ssc00770	Pantothenate and CoA biosynthesis	10/1457	22/9336	0.000883907561089952	0.013181751889298	0.0105178931754411	100156278/396841/100523850/100152913/100525303/733685/100520054/100037271/397109/100515377	10
Shared eGenes	Muscle	Metabolism	Metabolism of cofactors and vitamins	ssc00760	Nicotinate and nicotinamide metabolism	14/1457	38/9336	0.00114239382878025	0.0163267118029844	0.0130272980474941	100516661/100125964/102160928/100125966/100157138/100625942/100515332/100513046/106504089/100515177/100037271/100125971/100516203/595123	14
Shared eGenes	Muscle	Cellular Processes	Transport and catabolism	ssc04137	Mitophagy - animal	28/1457	101/9336	0.00127521341481596	0.0174959280512749	0.0139602310674589	733673/110259208/100512828/100621443/100514637/100626494/100462751/102165927/100519431/100514904/100515613/100155472/397011/733576/100144499/100626383/100523641/396966/100153782/396610/100157340/100624868/733591/100516165/100125968/100621398/100627612/106508765	28
Shared eGenes	Muscle	Genetic Information Processing	Translation	ssc03010	Ribosome	45/1457	186/9336	0.00136777280874723	0.0180440797461654	0.0143976085131288	414415/100523040/397598/110255317/100514446/100513520/397605/110259325/414420/396638/100624945/100514637/414418/100155047/100622852/100620434/100135671/102160012/414397/414422/100621283/100516861/100037993/100526062/733671/100628029/100511221/100156322/100628134/100523924/100521866/100037996/100624933/100514890/100521262/100737826/100153348/100156363/100514049/100513660/100622613/100155549/100736…	45
Shared eGenes	Muscle	Metabolism	Glycan biosynthesis and metabolism	ssc00513	Various types of N-glycan biosynthesis	15/1457	44/9336	0.00191278124199676	0.0242994061483292	0.0193888157083492	100113423/396958/100514631/100524079/397385/100515146/100736821/100154397/396933/100526009/106504082/100154432/100157203/100524150/396619	15
Shared eGenes	Muscle	Human Diseases	Neurodegenerative disease	ssc05016	Huntington disease	67/1457	308/9336	0.00231229871465825	0.0283256592545635	0.0226014160079378	100154319/100513262/100522725/100620235/100037990/100626043/100523598/100524613/100511252/100154130/100622699/497063/100157442/110260663/100037988/100513283/414403/100157157/767625/100155274/397014/100520754/397001/100524886/100048954/100620543/100521815/733605/102160861/102163805/100524394/733576/100620457/100626077/100518397/100525780/397403/100622245/100152232/397659/396610/448979/100151951/10…	67
Shared eGenes	Muscle	Genetic Information Processing	Replication and repair	ssc03430	Mismatch repair	9/1457	21/9336	0.00264453040679268	0.0307689942054921	0.0245509850956819	100512158/100514342/100337661/100525752/100337665/100512994/100514295/100511271/100624116	9
Shared eGenes	Muscle	Genetic Information Processing	Translation	ssc03008	Ribosome biogenesis in eukaryotes	22/1457	77/9336	0.00269116567394974	0.0307689942054921	0.0245509850956819	100511365/100627271/100154556/100627558/100157926/100624357/100522095/100517967/100155235/100155750/100151786/100154560/100621511/100512042/100516270/110255215/100155652/100626611/100157879/100156540/106504175/100628057	22
Shared eGenes	Muscle	Metabolism	Carbohydrate metabolism	ssc00020	Citrate cycle (TCA cycle)	11/1457	29/9336	0.0029255263755403	0.0323695337680749	0.0258280766601181	397039/399539/396999/100048954/100627128/100628006/397026/100515636/100157242/102166364/733641	11
Shared eGenes	Muscle	Metabolism	Amino acid metabolism	ssc00380	Tryptophan metabolism	15/1457	47/9336	0.00395478099906705	0.0403280980510454	0.0321783197583913	100156278/397568/397012/100157176/403103/100626793/397148/102166829/100525303/733685/100156927/100512997/100522477/106504110/100625479	15
Shared eGenes	Muscle	Metabolism	Glycan biosynthesis and metabolism	ssc00514	Other types of O-glycan biosynthesis	15/1457	47/9336	0.00395478099906705	0.0403280980510454	0.0321783197583913	102161832/110260763/100736821/100513992/100517236/110255925/100157572/100525611/100153028/397627/100514952/396619/110256394/100511419/100515515	15
Shared eGenes	Muscle	Metabolism	Glycan biosynthesis and metabolism	ssc00510	N-Glycan biosynthesis	17/1457	56/9336	0.00399753741613862	0.0403280980510454	0.0321783197583913	100113423/396938/100514631/100524079/397385/100521457/100736821/100154397/396933/100526009/106504082/100154432/100157203/100524150/100517773/100154411/100124379	17
Shared eGenes	Muscle	Environmental Information Processing	Signal transduction	ssc04070	Phosphatidylinositol signaling system	25/1457	95/9336	0.00481588713294685	0.0471956939028791	0.0376580647989829	100519528/100312963/100624272/100518074/100622701/100623115/100511393/100520446/100738118/100623031/100627099/100622559/100621789/100157292/100623323/100144587/100512501/100516469/100152679/100520287/100521362/397425/503700/100157143/100157745	25

## Sheet: Table S3
Table S3: The GO result of breed-specific eGenes (only FDR < 0.05)
eGenes type	Breed	tissue	ONTOLOGY	ID	Description	GeneRatio	BgRatio	pvalue	p.adjust	qvalue	geneID	Count
specific eGenes	DD	Muscle	BP	GO:0007346	regulation of mitotic cell cycle	22/439	130/6969	1.70394516007072e-05	0.0199114429202965	0.0183544152575382	100514379/595117/397227/100524544/397548/100738633/100154851/100736590/100155954/397572/100620969/100520682/100625944/100518091/397625/100624252/404698/397663/100620553/100738625/751859/100157127	22
specific eGenes	DD	Muscle	BP	GO:0010629	negative regulation of gene expression	39/439	313/6969	2.67610751919057e-05	0.0199114429202965	0.0183544152575382	100152694/100622156/768100/100516663/397338/100381266/100512336/100462745/100511875/100157451/100152569/100156173/100511878/100153448/100153407/396991/100628127/100511455/397405/780404/100499510/100144534/100157553/100624279/100505387/100516027/100515499/100157885/100625944/100152028/100518091/397663/100738625/751859/100157127/100169652/100519802/100522045/100141405	39
specific eGenes	DD	Muscle	BP	GO:0045787	positive regulation of cell cycle	18/439	97/6969	2.79514995047051e-05	0.0199114429202965	0.0183544152575382	595117/100524544/100381266/414285/100738633/100154851/780428/448813/100155954/100620969/100625944/100518091/100624252/404698/100217383/397663/100738625/100157127	18
specific eGenes	DD	Muscle	BP	GO:0051726	regulation of cell cycle	39/439	316/6969	3.33091970681501e-05	0.0199114429202965	0.0183544152575382	100514379/100622156/595117/397227/100524544/100155564/100381266/414285/397548/100623654/100738633/100153061/100499502/100154851/100628127/100736590/780428/448813/100156630/100155954/397572/692189/100620969/100520682/733631/100625944/100518091/397625/100524645/100624252/404698/100217383/100157464/397663/100620553/100738625/751859/100157127/595110	39
specific eGenes	DD	Muscle	BP	GO:0022603	regulation of anatomical structure morphogenesis	30/439	219/6969	4.01992290225565e-05	0.0199114429202965	0.0183544152575382	100622156/100524360/100524544/100516663/397338/100523052/503658/100153168/100153477/100516554/100516558/100187577/100155958/100516027/449001/733631/100625944/100625457/397482/404698/641358/100154090/100520642/751859/100157127/100169652/100156349/396762/396655/100517565	30
specific eGenes	DD	Muscle	BP	GO:0010564	regulation of cell cycle process	29/439	209/6969	4.25458182057617e-05	0.0199114429202965	0.0183544152575382	100514379/595117/397227/100381266/397548/100623654/100738633/100499502/100154851/100628127/100736590/780428/448813/100156630/100155954/397572/692189/100620969/100520682/100625944/100518091/397625/100524645/404698/100217383/397663/100620553/751859/100157127	29
specific eGenes	DD	Muscle	BP	GO:1901987	regulation of cell cycle phase transition	19/439	112/6969	6.16989086934537e-05	0.0247500765158883	0.0228146791695042	595117/397227/397548/100738633/100499502/100154851/100736590/448813/100156630/100155954/397572/100520682/100625944/100518091/397625/404698/397663/100620553/100157127	19
specific eGenes	DD	Muscle	BP	GO:0001824	blastocyst development	9/439	32/6969	0.000109592869109247	0.0357451955773189	0.0329500059696458	100152694/100627951/414285/100154087/100499502/100155076/102162711/100141406/100155958	9
specific eGenes	DD	Muscle	BP	GO:1901990	regulation of mitotic cell cycle phase transition	15/439	80/6969	0.000114567934542689	0.0357451955773189	0.0329500059696458	595117/397227/100738633/100154851/100736590/100155954/397572/100520682/100625944/100518091/397625/404698/397663/100620553/100157127	15
specific eGenes	DD	Muscle	MF	GO:0008047	enzyme activator activity	23/458	165/7411	0.000188080811732846	0.0490235223384878	0.0474403512628567	100627579/100514569/100512224/100515895/100152734/100125346/100517714/397405/780404/397572/100157762/100157672/100620969/100516027/448808/100520047/100625944/397625/100738625/751859/100151953/100511108/100522045	23
specific eGenes	DD	Muscle	MF	GO:0032561	guanyl ribonucleotide binding	27/458	219/7411	0.000420693344087592	0.0490235223384878	0.0474403512628567	574059/595117/100048958/100512698/100625773/100512265/100521316/100151822/100152692/100739349/100153137/100518253/100516558/780428/100514585/553100/100523501/100519325/100621853/100620478/100625457/100620195/595108/100624255/396893/595114/100736760	27
specific eGenes	DD	Muscle	MF	GO:0019001	guanyl nucleotide binding	27/458	220/7411	0.000452524206024759	0.0490235223384878	0.0474403512628567	574059/595117/100048958/100512698/100625773/100512265/100521316/100151822/100152692/100739349/100153137/100518253/100516558/780428/100514585/553100/100523501/100519325/100621853/100620478/100625457/100620195/595108/100624255/396893/595114/100736760	27
specific eGenes	DD	Muscle	MF	GO:0003723	RNA binding	48/458	478/7411	0.000482768018209555	0.0490235223384878	0.0474403512628567	100152694/100512874/768100/100523112/100513393/397338/100381266/100519826/100511501/100511875/100153958/100739449/100153064/100157814/100156173/100521086/100153407/397665/100155187/100621490/100511455/397583/100520791/102167536/100511022/780404/100625186/100499510/100524686/448813/100144534/100141406/100155958/100151831/100157075/100624279/100505387/100626321/100515499/100515920/100518091/1005245…	48
specific eGenes	DD	Muscle	MF	GO:0003924	GTPase activity	22/458	166/7411	0.000529715521352993	0.0490235223384878	0.0474403512628567	574059/595117/100048958/100625773/100512265/100521316/100151822/100152692/100739349/100153137/100516558/780428/100514585/100523501/100621853/100620478/100625457/100620195/595108/100624255/396893/595114	22
specific eGenes	DD	Muscle	MF	GO:0005525	GTP binding	26/458	213/7411	0.0006245034692801	0.0490235223384878	0.0474403512628567	574059/595117/100048958/100512698/100625773/100512265/100521316/100151822/100152692/100739349/100153137/100518253/100516558/780428/100514585/553100/100523501/100621853/100620478/100625457/100620195/595108/100624255/396893/595114/100736760	26

## Sheet: Table S4
Table S4: The KEGG result of breed-specific eGenes (only FDR < 0.05)
eGenes type	Breed	tissue	category	subcategory	ID	Description	GeneRatio	BgRatio	pvalue	p.adjust	qvalue	geneID	Count
specific	LL	Duodenum	Cellular Processes	Cell growth and death	ssc04218	Cellular senescence	20/415	154/9336	1.48668003914299e-05	0.00472764252447471	0.00414705484603045	397260/397227/100154726/100512330/100135665/397027/100518718/397094/397078/100518131/100127359/751869/100738197/397393/100511102/397454/100622559/397555/100627508/397651	20
specific	LL	Duodenum	Cellular Processes	Transport and catabolism	ssc04140	Autophagy - animal	19/415	165/9336	0.000128085608595507	0.0203656117666856	0.0178645717251628	100518639/396696/100157063/100154726/100516128/396629/100518718/100518131/100127359/100523387/100620224/100516103/733576/397454/100462749/100622559/100153714/100154733/100154960	19
specific	LL	Duodenum	Human Diseases	Cancer: overview	ssc05231	Choline metabolism in cancer	13/415	96/9336	0.000306138386697331	0.0324506689899171	0.0284654991139624	396696/100154726/100524478/100627149/100518131/100127359/100627123/100524161/100520687/100155782/110255928/100622559/100627508	13
